# Supplementary material for: Valorization of Fermented Shrimp Waste with Supercritical CO2 Conditions: Extraction of Astaxanthin and Effect of Simulated Gastrointestinal Digestion on Its Antioxidant Capacity
Source: Molecules. 2021 Jul 24;26(15):4465. doi: 10.3390/molecules26154465 (PMC8348114; doi:10.3390/molecules26154465)
Supplement: Supplementary file 1 [file molecules-26-04465-s001.zip]

Archive with 1 entries (1 files):
- molecules-1261448-supplementary.pdf
